# Supplementary material for: Temporal changes in the spatial distribution of carabid beetles around arable field-woodlot boundaries
Source: Sci Rep. 2019 Jun 20;9:8967. doi: 10.1038/s41598-019-45378-7 (PMC6586664; doi:10.1038/s41598-019-45378-7)
Supplement: Supplementary file 2 — Table S1 [file 41598_2019_45378_MOESM2_ESM.xlsx]

## Sheet: Title page
Scientific Reports
Temporal changes in the spatial distribution of carabid beetles around arable field-woodlot boundaries
Michal Knapp1, Miroslav Seidl1, Jana Knappová2,3, Martin Macek2,3, Pavel Saska1,4
1 Department of Ecology, Faculty of Environmental Sciences, Czech University of Life Sciences Prague, CZ-165 00, Prague - Suchdol, Czech Republic; knapp@fzp.czu.cz, seidlm@fzp.czu.cz
2 Institute of Botany, Czech Academy of Sciences, Zámek 1, CZ-252 43, Průhonice, Czech Republic; jana.knappova@ibot.cas.cz, martin.macek@ibot.cas.cz
3 Department of Botany, Faculty of Science, Charles University, Benátská 2, CZ-128 01, Prague 2, Czech Republic
4 Crop Research Institute, Drnovská 507, CZ-161 06, Prague 6 - Ruzyně, Czech Republic; saska@vurv.cz

## Sheet: Table S1 - Species list
Knapp et al. - Scientific Reports
Table S1 - Species list of recorded carabids. Numbers of individuals collected in particular sampling periods are shown. Abbreviations are employed in ordination diagrams (Figures 4 and 5 in the main text). Species are classified according to their habitat preferences to: F - forest species; G - habitat generalists; O - open-habitat species
Species	Abbreviation	Habitat preference	Summer	Late summer	Autumn	Early spring	Late spring	Total
Abax (A.) paralleus (Duftschmid, 1812)	Abax_par	F	11	7	6	6	22	52
Agonum afrum (Duftschmid, 1812)	Agon_afr	G	0	0	0	1	0	1
Agonum micans (Nicolai, 1822)	Agon_mic	G	2	0	0	0	0	2
Agonum muelleri (Herbst, 1784)	Agon_mue	O	5	0	0	1	4	10
Agonum sexpunctatum (Linnaeus,1758)	Agon_sex	O	19	18	0	57	97	191
Agonum viduum (Panzer, 1797)	Agon_vid	O	0	1	0	3	7	11
Amara (A.) aenea (De Geer, 1774)	Ama_aene	O	3	0	0	7	0	10
Amara (C.) aulica (Panzer, 1797)	Ama_auli	O	0	2	0	0	0	2
Amara (C.) bifrons (Gyllenhal, 1810)	Ama_bifr	O	0	1	0	0	0	1
Amara (A.) communis (Panzer, 1797)	Ama_comm	G	1	0	0	4	1	6
Amara (B.) consularis (Duftschmid, 1812)	Ama_cons	O	2	0	0	1	1	4
Amara (A.) convexior Stephens, 1828	Ama_conv	G	33	1	0	28	28	90
Amara (A.) familiaris (Duftschmid, 1812)	Ama_fami	O	4	0	0	3	3	10
Amara montivaga (Sturm, 1825)	Ama_mont	O	0	0	0	1	0	1
Amara (A.) nitida nitida Sturm, 1825	Ama_niti	G	3	0	0	0	0	3
Amara (A.) ovata (Fabricius, 1792)	Ama_ovat	O	4	0	0	4	13	21
Amara (Z.) plebeja (Gyllenhal, 1810)	Ama_pleb	O	14	12	4	1	11	42
Amara (A.) pulpani (Kult, 1949)	Ama_pulp	G	0	1	0	0	0	1
Amara similata (Gyllenhal, 1810)	Ama_sim	O	0	0	0	0	18	18
Anchomenus dorsalis (Pontoppidan, 1763)	Anch_dor	O	132	76	60	80	274	622
Asaphidion flavipes (Linnaeus, 1761)	Asap_fla	O	1	0	0	0	0	1
Badister (B.) bullatus (Schrank, 1798)	Bad_bull	O	3	0	0	1	5	9
Badister (B.) lacertosus Sturm, 1815	Bad_lace	G	25	0	1	9	38	73
Bembidion biguttatum (Fabricius, 1779)	Bem_bigu	O	0	0	0	1	0	1
Bembidion guttula (Fabricius, 1792)	Bem_gutt	O	0	0	0	4	0	4
Bembidion (M.) lampros (Herbst, 1784)	Bem_lamp	O	364	27	92	157	21	661
Bembidion lunulatum (Fourcroy, 1785)	Bem_lunu	O	0	0	0	5	0	5
Bembidion (P.) obtusum Audinet-Serville, 1821	Bem_obts	O	3	8	1	47	1	60
Bembidion (B.) quadrimaculatum (Linnaeus, 1761)	Bem_4mac	O	10	12	17	28	0	67
Bembidion (B.) tetracolum tetracolum (Say, 1823)	Bem_4col	O	31	2	5	141	1	180
Brachinus explodens (Duftschmid, 1812)	Bra_expl	O	0	0	0	0	1	1
Bradycellus caucasicus (Chaudoir, 1846)	Brad_cau	G	0	0	0	0	1	1
Calathus (C.) fuscipes fuscipes (Goeze, 1777)	Cal_fus	O	53	78	14	6	0	151
Calathus (N.) melanocephalus (Linnaeus, 1758)	Cal_mel	O	11	11	23	1	3	49
Carabus (A.) cancellatus cancellatus Illiger, 1798	Car_canc	G	4	6	0	2	4	16
Carabus (T.) convexus convexus Fabricius, 1775	Car_conv	G	1	12	10	84	25	132
Carbus (C.) granulatus granulatus Linnaeus, 1758	Car_gran	O	29	37	1	53	68	188
Carabus (O.) hortensis Linnaeus, 1758	Car_hort	F	12	22	10	2	31	77
Carabus (A.) nemoralis nemoralis O. F. Müller, 1764	Car_nemo	F	31	6	19	91	106	253
Clivina fossor (Linnaeus, 1758)	Cliv_fos	O	0	1	0	1	1	3
Cychrus (C.) caraboides caraboides (Linnaeus, 1758)	Cych_car	G	3	5	0	0	1	9
Demetrias atricapillus (Linnaeus, 1758)	Dem_atri	O	0	0	0	0	1	1
Dolichus halensis (Schaller, 1783)	Doli_hal	O	0	1	0	0	0	1
Dromius schneideri (Crotch, 1871)	Drom_sch	F	1	0	0	0	0	1
Epaphius secalis secalis (Paykull, 1790)	Epap_sec	G	0	1	0	0	0	1
Harpalus (H.) affinis (Schrank, 1781)	Har_affi	O	4	7	0	3	2	16
Harpalus atratus (Latreille, 1804)	Har_atra	G	0	1	0	0	0	1
Harpalus distinguendus (Duftschmid, 1812)	Har_dist	O	0	0	0	0	1	1
Harpalus (H.) honestus (Duftschmid, 1812)	Har_hone	O	2	3	0	0	5	10
Harpalus (H.) latus (Linnaeus, 1758)	Har_lat	G	11	1	0	0	12	24
Harpalus (H.) luteicornis (Duftschmid, 1812)	Har_lute	O	6	1	0	1	3	11
Harpalus (H) quadripunctatus (Dejean, 1829)	Har_4pun	F	17	7	0	0	19	43
Harpalus (H) rubripes (Duftschmid, 1812)	Har_rubr	O	12	2	0	3	8	25
Harpalus (H.) tardus (Panzer, 1797)	Har_tard	O	55	10	1	7	36	109
Leistus (L.) ferrugineus (Linnaeus, 1758)	Leis_fer	O	3	1	1	0	0	5
Licinus (L.) depressus (Paykull, 1790)	Lici_dep	G	3	1	6	3	4	17
Loricela pilicornis pilicornis (Fabricius, 1775)	Lori_pil	G	7	2	0	0	1	10
Masoreus wetterhali (Gyllenhal, 1813)	Maso_wet	O	0	1	0	0	0	1
Microlestes minutulus (Goeze, 1777)	Micr_min	O	17	0	0	0	0	17
Nebria (N.) brevicollis (Fabricius, 1792)	Nebr_bre	G	2	1	1	0	18	22
Notiophilus biguttatus (Fabricius, 1799)	Not_bigu	F	3	3	2	5	6	19
Notiophilus palustris (Duftschmid, 1812)	Not_palu	O	6	4	8	23	28	69
Ophonus sp. (Dejean)	Oph_sp.	G	1	1	0	0	0	2
Oxypselaphus obscurus (Herbst, 1784)	Oxy_obsc	G	4	1	0	1	2	8
Panagaeus bipustulatus (Fabricius, 1775)	Pan_bipu	O	6	0	0	0	5	11
Philorhizus notatus (Stephens, 1827)	Phil_not	G	0	0	0	4	0	4
Platynus (P.) assimilis (Paykull, 1790)	Plat_ass	G	84	28	6	120	98	336
Poecilus (P.) cupreus cupreus (Linnaeus, 1758)	Poe_cupr	O	365	47	30	236	402	1080
Poecilus (P.) versicolor (Sturm, 1824)	Poe_vers	O	388	19	9	250	293	959
Pseudoophonus (P.) griseus (Panzer, 1797)	Pseu_gri	O	0	11	0	1	0	12
Pseudoophonus (P.) rufipes (De Geer, 1774)	Pseu_ruf	O	188	536	6	4	74	808
Pterostichus (M.) melanarius melanarius(Illiger, 1798)	Pter_mel	O	1767	595	73	22	65	2522
Pterostichus (P.) niger niger (Schaller, 1783)	Pter_nig	F	151	165	5	1	27	349
Pterostichus nigrita (Paykull, 1790)	Pt_nigri	O	0	0	1	0	0	1
Pterostichus (B.) oblongopunctatus (Fabricius, 1787)	Pter_ogl	F	109	5	9	64	98	285
Pterostichus (P.) strenuus (Panzer, 1797)	Pter_str	O	14	1	5	33	28	81
Pterostichus (A.) vernalis (Panzer, 1796)	Pter_ver	O	7	0	2	1	1	11
Stomis pumicatus pumicatus (Panzer, 1796)	Stom_pum	O	2	0	0	0	0	2
Syntomus foveatus (Fourcroy, 1785)	Syn_fove	O	1	0	1	1	1	4
Syntomus truncatellus (Linnaeus, 1761)	Syn_trun	O	8	0	0	2	2	12
Synuchus vivalis vivalis (Illiger, 1798)	Syn_viva	O	4	15	2	0	0	21
Trechus quadristriatus (Schrank, 1781)	Trec_4str	O	17	57	219	23	2	318
Trichotichnus laevicollis (Duftschmid, 1812)	Tric_lae	F	0	0	0	0	1	1
