# Supplementary material for: Temporal changes in the spatial distribution of carabid beetles around arable field-woodlot boundaries
Source: Sci Rep. 2019 Jun 20;9:8967. doi: 10.1038/s41598-019-45378-7 (PMC6586664; doi:10.1038/s41598-019-45378-7)
Supplement: Supplementary file 3 — Table S2 [file 41598_2019_45378_MOESM3_ESM.xlsx]

## Sheet: Title page
Scientific Reports
Temporal changes in the spatial distribution of carabid beetles around arable field-woodlot boundaries
Michal Knapp1, Miroslav Seidl1, Jana Knappová2,3, Martin Macek2,3, Pavel Saska1,4
1 Department of Ecology, Faculty of Environmental Sciences, Czech University of Life Sciences Prague, CZ-165 00, Prague - Suchdol, Czech Republic; knapp@fzp.czu.cz, seidlm@fzp.czu.cz
2 Institute of Botany, Czech Academy of Sciences, Zámek 1, CZ-252 43, Průhonice, Czech Republic; jana.knappova@ibot.cas.cz, martin.macek@ibot.cas.cz
3 Department of Botany, Faculty of Science, Charles University, Benátská 2, CZ-128 01, Prague 2, Czech Republic
4 Crop Research Institute, Drnovská 507, CZ-161 06, Prague 6 - Ruzyně, Czech Republic; saska@vurv.cz
Table S2 - Source data analysed in our analyses

## Sheet: Raw data
Sample	Period	Transect	Field	Loc	Block	Distance	N	S	Abax_par	Agon_afr	Agon_mic	Agon_mue	Agon_sex	Agon_vid	Ama_aene	Ama_auli	Ama_bifr	Ama_comm	Ama_cons	Ama_conv	Ama_fami	Ama_mont	Ama_niti	Ama_ovat	Ama_pleb	Ama_pulp	Ama_sim	Anch_dor	Asap_fla	Bad_bull	Bad_lace	Bem_4col	Bem_4mac	Bem_bigu	Bem_gutt	Bem_lamp	Bem_lunu	Bem_obts	Bra_expl	Brad_cau	Cal_fus	Cal_mel	Car_canc	Car_conv	Car_gran	Car_hort	Car_nemo	Cliv_fos	Cych_car
									F	G	G	O	O	O	O	O	O	G	O	G	O	O	G	O	O	G	O	O	O	O	G	O	O	O	O	O	O	O	O	G	O	O	G	G	O	F	F	O	G
T1_-20_001_S1	S1	T1	A	T1_-20	S1T1	-20	126	18	0	0	0	0	0	0	0	0	0	0	0	5	0	0	2	1	0	0	0	0	0	0	13	0	0	0	0	2	0	0	0	0	1	0	0	0	0	0	0	0	0
T1_-10_005_S1	S1	T1	A	T1_-10	S1T1	-10	64	14	0	0	0	0	0	0	0	0	0	0	0	4	1	0	0	0	0	0	0	0	0	0	4	0	0	0	0	3	0	0	0	0	0	0	0	0	0	0	0	0	1
T1_-3_009_S1	S1	T1	A	T1_-3	S1T1	-3	77	12	0	0	0	0	0	0	0	0	0	1	2	3	0	0	0	0	0	0	0	0	0	1	0	0	0	0	0	2	0	0	0	0	6	0	0	0	0	0	0	0	0
T1_0_013_S1	S1	T1	A	T1_0	S1T1	0	149	17	0	0	0	0	0	0	0	0	0	0	0	4	0	0	0	0	1	0	0	4	0	0	1	0	0	0	0	4	0	0	0	0	8	0	0	0	1	0	0	0	0
T1_3_017_S1	S1	T1	A	T1_3	S1T1	3	269	17	0	0	0	0	0	0	0	0	0	0	0	2	0	0	0	0	5	0	0	23	0	0	0	0	0	0	0	33	0	0	0	0	4	0	0	0	0	0	0	0	0
T1_10_021_S1	S1	T1	A	T1_10	S1T1	10	325	16	0	0	0	1	5	0	0	0	0	0	0	1	0	0	0	0	2	0	0	13	0	0	0	0	0	0	0	85	0	1	0	0	0	0	0	0	1	0	0	0	0
T1_20_025_S1	S1	T1	A	T1_20	S1T1	20	545	15	0	0	0	0	0	0	0	0	0	0	0	0	0	0	0	0	0	0	0	10	0	0	0	0	0	0	0	38	0	0	0	0	1	0	0	0	6	0	0	0	0
T2_-20_029_S1	S1	T2	A	T2_-20	S1T2	-20	104	13	3	0	0	0	0	0	0	0	0	0	0	0	0	0	0	0	1	0	0	0	0	0	1	0	0	0	0	0	0	0	0	0	0	0	0	0	5	0	1	0	0
T2_-10_033_S1	S1	T2	A	T2_-10	S1T2	-10	130	13	1	0	0	0	0	0	0	0	0	0	0	0	0	0	0	0	1	0	0	0	0	0	0	0	0	0	0	1	0	0	0	0	0	1	0	0	7	0	3	0	0
T2_-3_037_S1	S1	T2	A	T2_-3	S1T2	-3	124	9	1	0	0	0	0	0	0	0	0	0	0	0	0	0	0	0	0	0	0	0	0	0	0	0	0	0	0	0	0	0	0	0	0	0	0	0	3	0	0	0	0
T2_0_041_S1	S1	T2	A	T2_0	S1T2	0	292	24	2	0	0	0	0	0	2	0	0	0	0	0	2	0	1	0	0	0	0	0	0	0	1	6	0	0	0	26	0	0	0	0	5	0	0	0	3	0	3	0	0
T2_3_045_S1	S1	T2	A	T2_3	S1T2	3	245	17	0	0	2	1	0	0	0	0	0	0	0	0	0	0	0	0	0	0	0	2	1	0	0	25	9	0	0	48	0	1	0	0	0	0	0	0	0	0	0	0	0
T2_10_049_S1	S1	T2	A	T2_10	S1T2	10	251	14	0	0	0	1	6	0	0	0	0	0	0	0	0	0	0	0	2	0	0	1	0	0	0	0	0	0	0	44	0	0	0	0	1	0	0	0	0	0	0	0	0
T2_20_053_S1	S1	T2	A	T2_20	S1T2	20	300	14	0	0	0	0	8	0	0	0	0	0	0	0	0	0	0	0	1	0	0	5	0	0	0	0	0	0	0	10	0	0	0	0	6	0	0	0	0	0	0	0	0
T3_-20_057_S1	S1	T3	B	T3_-20	S1T3	-20	33	10	0	0	0	0	0	0	0	0	0	0	0	0	0	0	0	0	0	0	0	0	0	0	0	0	0	0	0	0	0	0	0	0	1	0	0	1	0	2	4	0	0
T3_-10_061_S1	S1	T3	B	T3_-10	S1T3	-10	27	11	0	0	0	0	0	0	0	0	0	0	0	1	0	0	0	0	0	0	0	0	0	0	1	0	0	0	0	0	0	0	0	0	1	0	0	0	1	1	6	0	0
T3_-3_065_S1	S1	T3	B	T3_-3	S1T3	-3	27	8	0	0	0	0	0	0	0	0	0	0	0	1	0	0	0	0	0	0	0	0	0	0	0	0	0	0	0	1	0	0	0	0	0	0	0	0	0	0	3	0	0
T3_0_069_S1	S1	T3	B	T3_0	S1T3	0	78	12	2	0	0	0	0	0	0	0	0	0	0	0	0	0	0	0	0	0	0	0	0	0	1	0	0	0	0	0	0	0	0	0	4	0	0	0	0	0	2	0	0
T3_3_073_S1	S1	T3	B	T3_3	S1T3	3	101	15	0	0	0	0	0	0	0	0	0	0	0	0	0	0	0	0	0	0	0	7	0	0	0	0	0	0	0	40	0	1	0	0	0	0	0	0	1	0	0	0	1
T3_10_077_S1	S1	T3	B	T3_10	S1T3	10	88	16	0	0	0	1	0	0	1	0	0	0	0	0	0	0	0	0	1	0	0	4	0	0	0	0	0	0	0	0	0	0	0	0	0	0	0	0	0	1	0	0	0
T3_20_081_S1	S1	T3	B	T3_20	S1T3	20	58	10	0	0	0	1	0	0	0	0	0	0	0	0	0	0	0	0	0	0	0	12	0	0	0	0	0	0	0	2	0	0	0	0	2	0	0	0	0	0	0	0	0
T4_-20_085_S1	S1	T4	B	T4_-20	S1T4	-20	35	10	0	0	0	0	0	0	0	0	0	0	0	2	0	0	0	0	0	0	0	0	0	0	0	0	0	0	0	0	0	0	0	0	0	0	3	0	0	1	7	0	0
T4_-10_089_S1	S1	T4	B	T4_-10	S1T4	-10	76	17	0	0	0	0	0	0	0	0	0	0	0	3	0	0	0	0	0	0	0	0	0	1	3	0	0	0	0	0	0	0	0	0	3	0	0	0	0	5	1	0	1
T4_-3_093_S1	S1	T4	B	T4_-3	S1T4	-3	70	18	1	0	0	0	0	0	0	0	0	0	0	2	1	0	0	2	0	0	0	0	0	0	0	0	0	0	0	0	0	0	0	0	3	0	0	0	0	2	1	0	0
T4_0_097_S1	S1	T4	B	T4_0	S1T4	0	125	19	1	0	0	0	0	0	0	0	0	0	0	3	0	0	0	1	0	0	0	0	0	1	0	0	0	0	0	0	0	0	0	0	5	6	0	0	0	0	0	0	0
T4_3_101_S1	S1	T4	B	T4_3	S1T4	3	94	9	0	0	0	0	0	0	0	0	0	0	0	0	0	0	0	0	0	0	0	12	0	0	0	0	0	0	0	1	0	0	0	0	2	1	0	0	0	0	0	0	0
T4_10_105_S1	S1	T4	B	T4_10	S1T4	10	108	9	0	0	0	0	0	0	0	0	0	0	0	0	0	0	0	0	0	0	0	14	0	0	0	0	1	0	0	15	0	0	0	0	0	0	1	0	0	0	0	0	0
T4_20_109_S1	S1	T4	B	T4_20	S1T4	20	158	11	0	0	0	0	0	0	0	0	0	0	0	2	0	0	0	0	0	0	0	25	0	0	0	0	0	0	0	9	0	0	0	0	0	3	0	0	1	0	0	0	0
T1_-20_001_S3	S3	T1	A	T1_-20	S3T1	-20	1	1	0	0	0	0	0	0	0	0	0	0	0	0	0	0	0	0	0	0	0	0	0	0	0	0	0	0	0	0	0	0	0	0	0	0	0	0	0	0	0	0	0
T1_-10_005_S3	S3	T1	A	T1_-10	S3T1	-10	0	0	0	0	0	0	0	0	0	0	0	0	0	0	0	0	0	0	0	0	0	0	0	0	0	0	0	0	0	0	0	0	0	0	0	0	0	0	0	0	0	0	0
T1_-3_009_S3	S3	T1	A	T1_-3	S3T1	-3	19	6	0	0	0	0	0	0	0	0	0	0	0	0	0	0	0	0	1	0	0	9	0	0	0	0	0	0	0	0	0	0	0	0	0	0	0	0	0	0	0	0	0
T1_0_013_S3	S3	T1	A	T1_0	S3T1	0	35	7	0	0	0	0	0	0	0	0	0	0	0	0	0	0	0	0	0	0	0	14	0	0	1	0	0	0	0	2	0	0	0	0	0	0	0	0	0	0	0	0	0
T1_3_017_S3	S3	T1	A	T1_3	S3T1	3	59	5	0	0	0	0	0	0	0	0	0	0	0	0	0	0	0	0	0	0	0	0	0	0	0	0	2	0	0	6	0	0	0	0	0	0	0	0	0	0	0	0	0
T1_10_021_S3	S3	T1	A	T1_10	S3T1	10	55	8	0	0	0	0	0	0	0	0	0	0	0	0	0	0	0	0	0	0	0	0	0	0	0	0	2	0	0	11	0	0	0	0	0	5	0	0	0	0	0	0	0
T1_20_025_S3	S3	T1	A	T1_20	S3T1	20	92	8	0	0	0	0	0	0	0	0	0	0	0	0	0	0	0	0	0	0	0	0	0	0	0	0	3	0	0	4	0	0	0	0	0	2	0	0	0	0	0	0	0
T2_-20_029_S3	S3	T2	A	T2_-20	S3T2	-20	12	5	1	0	0	0	0	0	0	0	0	0	0	0	0	0	0	0	0	0	0	0	0	0	0	0	0	0	0	0	0	0	0	0	0	0	0	0	0	3	3	0	0
T2_-10_033_S3	S3	T2	A	T2_-10	S3T2	-10	11	6	1	0	0	0	0	0	0	0	0	0	0	0	0	0	0	0	0	0	0	0	0	0	0	0	0	0	0	0	0	0	0	0	1	0	0	0	0	2	1	0	0
T2_-3_037_S3	S3	T2	A	T2_-3	S3T2	-3	4	4	0	0	0	0	0	0	0	0	0	0	0	0	0	0	0	0	0	0	0	0	0	0	0	0	0	0	0	0	0	0	0	0	0	0	0	0	0	0	0	0	0
T2_0_041_S3	S3	T2	A	T2_0	S3T2	0	27	12	0	0	0	0	0	0	0	0	0	0	0	0	0	0	0	0	0	0	0	2	0	0	0	2	7	0	0	0	0	0	0	0	0	0	0	0	0	1	1	0	0
T2_3_045_S3	S3	T2	A	T2_3	S3T2	3	13	4	0	0	0	0	0	0	0	0	0	0	0	0	0	0	0	0	0	0	0	0	0	0	0	2	0	0	0	7	0	0	0	0	0	0	0	0	0	0	0	0	0
T2_10_049_S3	S3	T2	A	T2_10	S3T2	10	16	6	0	0	0	0	0	0	0	0	0	0	0	0	0	0	0	0	0	0	0	0	0	0	0	1	0	0	0	2	0	0	0	0	0	1	0	0	0	0	1	0	0
T2_20_053_S3	S3	T2	A	T2_20	S3T2	20	45	7	0	0	0	0	0	0	0	0	0	0	0	0	0	0	0	0	1	0	0	0	0	0	0	0	0	0	0	6	0	1	0	0	0	1	0	0	0	0	0	0	0
T3_-20_057_S3	S3	T3	B	T3_-20	S3T3	-20	3	3	0	0	0	0	0	0	0	0	0	0	0	0	0	0	0	0	0	0	0	0	0	0	0	0	0	0	0	0	0	0	0	0	1	0	0	0	0	0	0	0	0
T3_-10_061_S3	S3	T3	B	T3_-10	S3T3	-10	5	4	1	0	0	0	0	0	0	0	0	0	0	0	0	0	0	0	0	0	0	0	0	0	0	0	0	0	0	0	0	0	0	0	0	0	0	0	0	0	2	0	0
T3_-3_065_S3	S3	T3	B	T3_-3	S3T3	-3	14	9	1	0	0	0	0	0	0	0	0	0	0	0	0	0	0	0	0	0	0	1	0	0	0	0	0	0	0	0	0	0	0	0	2	0	0	2	0	0	1	0	0
T3_0_069_S3	S3	T3	B	T3_0	S3T3	0	14	9	1	0	0	0	0	0	0	0	0	0	0	0	0	0	0	0	0	0	0	1	0	0	0	0	0	0	0	0	0	0	0	0	0	0	0	5	0	0	2	0	0
T3_3_073_S3	S3	T3	B	T3_3	S3T3	3	27	3	0	0	0	0	0	0	0	0	0	0	0	0	0	0	0	0	0	0	0	0	0	0	0	0	0	0	0	22	0	0	0	0	0	0	0	0	0	0	0	0	0
T3_10_077_S3	S3	T3	B	T3_10	S3T3	10	20	5	0	0	0	0	0	0	0	0	0	0	0	0	0	0	0	0	0	0	0	0	0	0	0	0	0	0	0	15	0	0	0	0	0	0	0	1	0	0	0	0	0
T3_-20_081_S3	S3	T3	B	T3_20	S3T3	20	20	6	0	0	0	0	0	0	0	0	0	0	0	0	0	0	0	0	0	0	0	1	0	0	0	0	0	0	0	12	0	0	0	0	0	0	0	0	0	0	0	0	0
T4_-20_085_S3	S3	T4	B	T4_-20	S3T4	-20	8	6	0	0	0	0	0	0	0	0	0	0	0	0	0	0	0	0	0	0	0	0	0	0	0	0	0	0	0	0	0	0	0	0	0	0	0	0	0	2	1	0	0
T4_-10_089_S3	S3	T4	B	T4_-10	S3T4	-10	10	4	0	0	0	0	0	0	0	0	0	0	0	0	0	0	0	0	0	0	0	1	0	0	0	0	0	0	0	0	0	0	0	0	0	0	0	0	0	2	6	0	0
T4_-3_093_S3	S3	T4	B	T4_-3	S3T4	-3	9	4	0	0	0	0	0	0	0	0	0	0	0	0	0	0	0	0	0	0	0	5	0	0	0	0	0	0	0	0	0	0	0	0	1	0	0	0	0	0	0	0	0
T4_0_097_S3	S3	T4	B	T4_0	S3T4	0	44	10	0	0	0	0	0	0	0	0	0	0	0	0	0	0	0	0	0	0	0	14	0	0	0	0	0	0	0	0	0	0	0	0	5	1	0	1	0	0	1	0	0
T4_3_101_S3	S3	T4	B	T4_3	S3T4	3	37	13	1	0	0	0	0	0	0	0	0	0	0	0	0	0	0	0	1	0	0	5	0	0	0	0	3	0	0	2	0	0	0	0	0	10	0	0	1	0	0	0	0
T4_10_105_S3	S3	T4	B	T4_10	S3T4	10	25	10	0	0	0	0	0	0	0	0	0	0	0	0	0	0	0	0	1	0	0	6	0	0	0	0	0	0	0	2	0	0	0	0	4	2	0	0	0	0	0	0	0
T4_20_109_S3	S3	T4	B	T4_20	S3T4	20	25	9	0	0	0	0	0	0	0	0	0	0	0	0	0	0	0	0	0	0	0	1	0	0	0	0	0	0	0	1	0	0	0	0	0	1	0	1	0	0	0	0	0
T1_-20_001_S4	S4	T1	A	T1_-20	S4T1	-20	25	14	0	0	0	0	0	0	0	0	0	0	0	3	1	0	0	1	0	0	0	0	0	0	1	0	0	0	0	1	0	0	0	0	0	0	0	1	1	0	5	0	0
T1_-10_005_S4	S4	T1	A	T1_-10	S4T1	-10	21	13	0	0	0	0	0	0	0	0	0	1	0	3	0	1	0	1	0	0	0	0	0	0	3	0	0	0	0	2	0	0	0	0	0	0	0	2	0	0	2	0	0
T1_-3_009_S4	S4	T1	A	T1_-3	S4T1	-3	34	13	0	0	0	0	0	0	1	0	0	1	0	5	0	0	0	0	0	0	0	1	0	0	0	0	0	0	0	7	0	0	0	0	0	0	0	0	0	0	2	0	0
T1_0_013_S4	S4	T1	A	T1_0	S4T1	0	67	15	0	0	0	0	2	1	1	0	0	0	0	2	0	0	0	0	1	0	0	13	0	0	0	0	2	0	0	18	0	0	0	0	0	0	0	1	0	0	2	0	0
T1_3_017_S4	S4	T1	A	T1_3	S4T1	3	89	17	0	0	0	0	1	0	1	0	0	0	0	2	0	0	0	0	0	0	0	8	0	0	0	0	3	0	0	24	0	6	0	0	0	0	0	0	1	0	0	1	0
T1_10_021_S4	S4	T1	A	T1_10	S4T1	10	36	13	0	0	0	0	0	0	0	0	0	1	0	1	0	0	0	1	0	0	0	2	0	0	0	0	3	0	0	13	0	1	0	0	0	0	0	0	0	0	0	0	0
T1_20_025_S4	S4	T1	A	T1_20	S4T1	20	55	16	0	0	0	0	0	0	2	0	0	1	0	0	1	0	0	1	0	0	0	1	0	0	0	0	14	0	0	8	0	6	0	0	0	0	0	0	1	0	0	0	0
T2_-20_029_S4	S4	T2	A	T2_-20	S4T2	-20	64	10	2	0	0	0	0	0	0	0	0	0	0	3	0	0	0	0	0	0	0	0	0	0	3	0	0	0	0	0	0	0	0	0	0	0	0	5	3	0	10	0	0
T2_-10_033_S4	S4	T2	A	T2_-10	S4T2	-10	44	11	1	0	0	0	0	0	0	0	0	0	0	0	0	0	0	0	0	0	0	0	0	0	1	0	0	0	0	0	0	0	0	0	0	1	0	5	0	1	6	0	0
T2_-3_037_S4	S4	T2	A	T2_-3	S4T2	-3	8	5	0	0	0	0	0	0	0	0	0	0	0	0	0	0	0	0	0	0	0	0	0	0	0	0	0	0	0	0	0	0	0	0	0	0	0	0	0	0	1	0	0
T2_0_041_S4	S4	T2	A	T2_0	S4T2	0	94	11	0	0	0	0	0	0	0	0	0	0	0	0	0	0	0	0	0	0	0	0	0	0	0	56	1	0	0	8	0	1	0	0	0	0	0	1	0	0	2	0	0
T2_3_045_S4	S4	T2	A	T2_3	S4T2	3	117	14	0	0	0	0	0	0	0	0	0	0	0	0	1	0	0	0	0	0	0	0	0	0	0	64	1	0	0	8	1	12	0	0	0	0	0	1	0	0	4	0	0
T2_10_049_S4	S4	T2	A	T2_10	S4T2	10	43	11	0	0	0	0	0	0	0	0	0	0	0	0	0	0	0	0	0	0	0	0	0	0	0	20	2	0	4	2	4	3	0	0	0	0	0	0	0	0	0	0	0
T2_20_053_S4	S4	T2	A	T2_20	S4T2	20	24	13	0	0	0	0	0	1	1	0	0	0	0	0	0	0	0	0	0	0	0	0	0	0	0	1	2	0	0	1	0	1	0	0	0	0	0	0	0	0	0	0	0
T3_-20_057_S4	S4	T3	B	T3_-20	S4T3	-20	7	7	0	0	0	0	0	0	0	0	0	0	0	1	0	0	0	0	0	0	0	0	0	0	1	0	0	0	0	0	0	0	0	0	1	0	0	1	1	0	0	0	0
T3_-10_061_S4	S4	T3	B	T3_-10	S4T3	-10	10	6	1	0	0	0	0	0	0	0	0	0	0	0	0	0	0	0	0	0	0	0	0	0	0	0	0	0	0	0	0	0	0	0	0	0	0	1	0	0	2	0	0
T3_-3_065_S4	S4	T3	B	T3_-3	S4T3	-3	17	9	1	1	0	0	0	0	0	0	0	0	0	0	0	0	0	0	0	0	0	0	0	0	0	0	0	0	0	0	0	0	0	0	0	0	0	3	0	0	0	0	0
T3_0_069_S4	S4	T3	B	T3_0	S4T3	0	77	16	1	0	0	0	3	0	0	0	0	0	0	0	0	0	0	0	0	0	0	4	0	0	0	0	0	1	0	3	0	0	0	0	0	0	0	9	4	0	28	0	0
T3_3_073_S4	S4	T3	B	T3_3	S4T3	3	50	11	0	0	0	0	1	0	0	0	0	0	0	0	0	0	0	0	0	0	0	2	0	0	0	0	0	0	0	5	0	12	0	0	0	0	0	1	2	0	1	0	0
T3_10_077_S4	S4	T3	B	T3_10	S4T3	10	53	13	0	0	0	1	4	1	0	0	0	0	0	0	0	0	0	0	0	0	0	2	0	0	0	0	0	0	0	1	0	4	0	0	1	0	0	0	3	0	0	0	0
T3_-20_081_S4	S4	T3	B	T3_20	S4T3	20	38	11	0	0	0	0	1	0	0	0	0	0	0	0	0	0	0	0	0	0	0	0	0	0	0	0	0	0	0	2	0	1	0	0	0	0	0	1	3	0	0	0	0
T4_-20_085_S4	S4	T4	B	T4_-20	S4T4	-20	14	7	0	0	0	0	0	0	0	0	0	0	1	0	0	0	0	0	0	0	0	0	0	0	0	0	0	0	0	0	0	0	0	0	0	0	0	4	1	0	2	0	0
T4_-10_089_S4	S4	T4	B	T4_-10	S4T4	-10	76	15	0	0	0	0	1	0	0	0	0	0	0	0	0	0	0	0	0	0	0	0	0	0	0	0	0	0	0	4	0	0	0	0	1	0	0	14	1	0	4	0	0
T4_-3_093_S4	S4	T4	B	T4_-3	S4T4	-3	90	18	0	0	0	0	3	0	0	0	0	0	0	3	0	0	0	0	0	0	0	8	0	0	0	0	0	0	0	1	0	0	0	0	2	0	1	19	11	1	14	0	0
T4_0_097_S4	S4	T4	B	T4_0	S4T4	0	172	16	0	0	0	0	20	0	0	0	0	0	0	1	0	0	0	0	0	0	0	16	0	1	0	0	0	0	0	10	0	0	0	0	0	0	0	14	1	0	6	0	0
T4_3_101_S4	S4	T4	B	T4_3	S4T4	3	132	13	0	0	0	0	15	0	1	0	0	0	0	3	0	0	0	0	0	0	0	13	0	0	0	0	0	0	0	16	0	0	0	0	0	0	0	1	4	0	0	0	0
T4_10_105_S4	S4	T4	B	T4_10	S4T4	10	94	13	0	0	0	0	2	0	0	0	0	0	0	1	0	0	0	0	0	0	0	5	0	0	0	0	0	0	0	17	0	0	0	0	1	0	1	0	8	0	0	0	0
T4_20_109_S4	S4	T4	B	T4_20	S4T4	20	87	10	0	0	0	0	4	0	0	0	0	0	0	0	0	0	0	0	0	0	0	5	0	0	0	0	0	0	0	6	0	0	0	0	0	0	0	0	8	0	0	0	0
T1_-20_001_S5	S5	T1	A	T1_-20	S5T1	-20	15	6	0	0	0	0	0	0	0	0	0	0	0	0	0	0	0	0	0	0	0	0	0	0	0	0	0	0	0	0	0	0	0	0	0	0	0	3	0	0	2	0	0
T1_-10_005_S5	S5	T1	A	T1_-10	S5T1	-10	15	7	0	0	0	0	0	0	0	0	0	0	0	1	0	0	0	0	0	0	0	0	0	0	1	0	0	0	0	0	0	0	0	0	0	0	0	3	0	4	4	0	0
T1_-3_009_S5	S5	T1	A	T1_-3	S5T1	-3	18	9	0	0	0	0	0	0	0	0	0	0	0	1	0	0	0	0	0	0	0	1	0	1	0	0	0	0	0	0	0	0	0	0	0	0	0	0	0	0	0	0	0
T1_0_013_S5	S5	T1	A	T1_0	S5T1	0	45	16	0	0	0	0	0	0	0	0	0	0	0	7	0	0	0	0	1	0	0	3	0	1	1	0	0	0	0	0	0	0	0	1	0	0	0	0	0	0	0	0	1
T1_3_017_S5	S5	T1	A	T1_3	S5T1	3	26	11	0	0	0	0	1	0	0	0	0	0	0	0	0	0	0	3	0	0	2	3	0	0	0	0	0	0	0	0	0	0	0	0	0	0	0	0	0	0	0	0	0
T1_10_021_S5	S5	T1	A	T1_10	S5T1	10	41	14	0	0	0	0	0	0	0	0	0	0	0	1	0	0	0	4	2	0	7	4	0	0	3	0	0	0	0	1	0	0	0	0	0	0	0	0	0	0	0	0	0
T1_20_025_S5	S5	T1	A	T1_20	S5T1	20	23	15	0	0	0	0	0	1	0	0	0	0	0	1	1	0	0	0	3	0	4	2	0	1	1	0	0	0	0	1	0	0	0	0	0	0	0	0	0	0	0	0	0
T2_-20_029_S5	S5	T2	A	T2_-20	S5T2	-20	52	11	4	0	0	0	0	0	0	0	0	0	0	1	0	0	0	0	0	0	0	0	0	0	1	0	0	0	0	0	0	0	0	0	0	0	0	0	1	2	3	0	0
T2_-10_033_S5	S5	T2	A	T2_-10	S5T2	-10	68	12	2	0	0	0	0	0	0	0	0	0	0	0	0	0	0	0	0	0	0	0	0	0	1	0	0	0	0	1	0	0	0	0	0	0	1	1	0	5	9	0	0
T2_-3_037_S5	S5	T2	A	T2_-3	S5T2	-3	44	9	0	0	0	0	0	0	0	0	0	0	0	0	0	0	0	0	0	0	0	0	0	0	3	0	0	0	0	0	0	0	0	0	0	0	0	0	0	4	4	0	0
T2_0_041_S5	S5	T2	A	T2_0	S5T2	0	70	19	5	0	0	0	0	1	0	0	0	0	0	1	0	0	0	0	1	0	0	0	0	0	11	0	0	0	0	0	0	0	0	0	0	0	0	1	1	2	2	0	0
T2_3_045_S5	S5	T2	A	T2_3	S5T2	3	24	12	0	0	0	0	1	0	0	0	0	0	0	0	0	0	0	1	0	0	0	1	0	0	4	0	0	0	0	0	0	0	0	0	0	0	0	0	1	1	0	0	0
T2_10_049_S5	S5	T2	A	T2_10	S5T2	10	8	7	0	0	0	0	1	0	0	0	0	0	0	0	0	0	0	0	0	0	0	1	0	0	1	0	0	0	0	0	0	0	0	0	0	0	0	0	0	0	0	0	0
T2_20_053_S5	S5	T2	A	T2_20	S5T2	20	30	15	0	0	0	0	1	0	0	0	0	1	0	2	0	0	0	5	3	0	5	0	0	0	1	0	0	0	0	0	0	0	0	0	0	0	0	0	0	1	0	0	0
T3_-20_057_S5	S5	T3	B	T3_-20	S5T3	-20	21	8	0	0	0	0	0	0	0	0	0	0	0	0	0	0	0	0	0	0	0	0	0	0	0	0	0	0	0	0	0	0	0	0	0	0	0	0	0	1	5	0	0
T3_-10_061_S5	S5	T3	B	T3_-10	S5T3	-10	23	11	0	0	0	0	0	0	0	0	0	0	0	2	0	0	0	0	0	0	0	0	0	0	1	0	0	0	0	0	0	0	0	0	0	0	0	3	2	2	7	0	0
T3_-3_065_S5	S5	T3	B	T3_-3	S5T3	-3	47	17	5	0	0	0	0	0	0	0	0	0	0	2	0	0	0	0	0	0	0	0	0	1	2	0	0	0	0	0	0	0	0	0	0	0	0	0	2	3	9	0	0
T3_0_069_S5	S5	T3	B	T3_0	S5T3	0	82	22	5	0	0	0	2	0	0	0	0	0	0	2	0	0	0	0	0	0	0	4	0	0	2	1	0	0	0	0	0	0	0	0	0	0	0	0	10	0	19	0	0
T3_3_073_S5	S5	T3	B	T3_3	S5T3	3	170	21	1	0	0	1	3	2	0	0	0	0	0	0	0	0	0	0	0	0	0	52	0	0	1	0	0	0	0	4	0	1	0	0	0	0	0	0	14	0	2	0	0
T3_10_077_S5	S5	T3	B	T3_10	S5T3	10	284	16	0	0	0	2	42	2	0	0	0	0	0	0	1	0	0	0	1	0	0	70	0	0	1	0	0	0	0	1	0	0	0	0	0	0	0	0	13	0	0	0	0
T3_-20_081_S5	S5	T3	B	T3_20	S5T3	20	165	13	0	0	0	1	19	0	0	0	0	0	0	0	0	0	0	0	0	0	0	17	0	0	0	0	0	0	0	2	0	0	0	0	0	0	2	0	9	0	0	1	0
T4_-20_085_S5	S5	T4	B	T4_-20	S5T4	-20	18	7	0	0	0	0	0	0	0	0	0	0	0	1	0	0	0	0	0	0	0	0	0	0	0	0	0	0	0	0	0	0	0	0	0	0	0	4	0	3	4	0	0
T4_-10_089_S5	S5	T4	B	T4_-10	S5T4	-10	26	8	0	0	0	0	0	0	0	0	0	0	0	0	0	0	0	0	0	0	0	0	0	0	0	0	0	0	0	0	0	0	0	0	0	0	0	2	0	2	9	0	0
T4_-3_093_S5	S5	T4	B	T4_-3	S5T4	-3	32	15	0	0	0	0	0	0	0	0	0	0	0	1	1	0	0	0	0	0	0	1	0	0	0	0	0	0	0	0	0	0	0	0	0	0	0	3	0	1	10	0	0
T4_0_097_S5	S5	T4	B	T4_0	S5T4	0	183	20	0	0	0	0	4	0	0	0	0	0	1	4	0	0	0	0	0	0	0	14	0	1	0	0	0	0	0	1	0	0	0	0	0	0	0	5	1	0	16	0	0
T4_3_101_S5	S5	T4	B	T4_3	S5T4	3	186	21	0	0	0	0	18	0	0	0	0	0	0	0	0	0	0	0	0	0	0	25	0	0	0	0	0	0	0	5	0	0	1	0	0	2	1	0	2	0	1	0	0
T4_10_105_S5	S5	T4	B	T4_10	S5T4	10	134	13	0	0	0	0	2	0	0	0	0	0	0	0	0	0	0	0	0	0	0	24	0	0	0	0	0	0	0	2	0	0	0	0	0	1	0	0	1	0	0	0	0
T4_20_109_S5	S5	T4	B	T4_20	S5T4	20	179	14	0	0	0	0	3	1	0	0	0	0	0	1	0	0	0	0	0	0	0	52	0	0	3	0	0	0	0	3	0	0	0	0	0	0	0	0	11	0	0	0	0
[truncated: 43 more columns]

## Sheet: Data HOF
Sample	Block	Period	Transect	Loc	Month	Year	Field	Distance	Effort	N	S	biotop	habitat	count	t.count	count.F	count.O	count.G	tf.count	to.count	tg.count	o.count	f.count	g.count	std.count	spnr	spnr.F	spnr.O	spnr.G	forest	open	general	total	for.prop	open.prop	gen.prop	total.prop
T1_-20_001_S1	S1T1	S1	T1	T1_-20	7	2013	A	-20	4	126	18	-1	F	126	1555	28	77	21	38	1463	54	0.0526316	0.736842	0.388889	0.0810289	18	3	11	4	4	31	9	44	0.75	0.354839	0.444444	0.409091
T1_-10_005_S1	S1T1	S1	T1	T1_-10	7	2013	A	-10	4	64	14	-1	F	64	1555	7	47	10	38	1463	54	0.0321258	0.184211	0.185185	0.0411576	14	2	8	4	4	31	9	44	0.5	0.258065	0.444444	0.318182
T1_-3_009_S1	S1T1	S1	T1	T1_-3	7	2013	A	-3	4	77	12	-1	E	77	1555	0	73	4	38	1463	54	0.0498975	0	0.0740741	0.0495177	12	0	10	2	4	31	9	44	0	0.322581	0.222222	0.272727
T1_0_013_S1	S1T1	S1	T1	T1_0	7	2013	A	0	4	149	17	1	E	149	1555	0	144	5	38	1463	54	0.0984279	0	0.0925926	0.0958199	17	0	15	2	4	31	9	44	0	0.483871	0.222222	0.386364
T1_3_017_S1	S1T1	S1	T1	T1_3	7	2013	A	3	4	269	17	1	E	269	1555	2	261	6	38	1463	54	0.178401	0.0526316	0.111111	0.17299	17	1	13	3	4	31	9	44	0.25	0.419355	0.333333	0.386364
T1_10_021_S1	S1T1	S1	T1	T1_10	7	2013	A	10	4	325	16	1	O	325	1555	0	323	2	38	1463	54	0.220779	0	0.037037	0.209003	16	0	14	2	4	31	9	44	0	0.451613	0.222222	0.363636
T1_20_025_S1	S1T1	S1	T1	T1_20	7	2013	A	20	4	545	15	1	O	545	1555	1	538	6	38	1463	54	0.367738	0.0263158	0.111111	0.350482	15	1	12	2	4	31	9	44	0.25	0.387097	0.222222	0.340909
T2_-20_029_S1	S1T2	S1	T2	T2_-20	7	2013	A	-20	4	104	13	-1	F	104	1446	55	47	2	180	1176	90	0.039966	0.305556	0.0222222	0.0719225	13	4	7	2	5	26	8	39	0.8	0.269231	0.25	0.333333
T2_-10_033_S1	S1T2	S1	T2	T2_-10	7	2013	A	-10	4	130	13	-1	F	130	1446	49	79	2	180	1176	90	0.0671769	0.272222	0.0222222	0.0899032	13	4	8	1	5	26	8	39	0.8	0.307692	0.125	0.333333
T2_-3_037_S1	S1T2	S1	T2	T2_-3	7	2013	A	-3	4	124	9	-1	E	124	1446	49	68	7	180	1176	90	0.0578231	0.272222	0.0777778	0.0857538	9	4	3	2	5	26	8	39	0.8	0.115385	0.25	0.230769
T2_0_041_S1	S1T2	S1	T2	T2_0	7	2013	A	0	4	292	24	1	E	292	1446	19	227	46	180	1176	90	0.193027	0.105556	0.511111	0.201936	24	5	14	5	5	26	8	39	1	0.538462	0.625	0.615385
T2_3_045_S1	S1T2	S1	T2	T2_3	7	2013	A	3	4	245	17	1	E	245	1446	7	209	29	180	1176	90	0.177721	0.0388889	0.322222	0.169433	17	1	12	4	5	26	8	39	0.2	0.461538	0.5	0.435897
T2_10_049_S1	S1T2	S1	T2	T2_10	7	2013	A	10	4	251	14	1	O	251	1446	0	249	2	180	1176	90	0.211735	0	0.0222222	0.173582	14	0	12	2	5	26	8	39	0	0.461538	0.25	0.358974
T2_20_053_S1	S1T2	S1	T2	T2_20	7	2013	A	20	4	300	14	1	O	300	1446	1	297	2	180	1176	90	0.252551	0.00555556	0.0222222	0.207469	14	1	12	1	5	26	8	39	0.2	0.461538	0.125	0.358974
T3_-20_057_S1	S1T3	S1	T3	T3_-20	7	2013	B	-20	4	33	10	-1	F	33	412	21	11	1	56	339	17	0.0324484	0.375	0.0588235	0.0800971	10	5	4	1	6	19	10	35	0.833333	0.210526	0.1	0.285714
T3_-10_061_S1	S1T3	S1	T3	T3_-10	7	2013	B	-10	4	27	11	-1	F	27	412	12	12	3	56	339	17	0.0353982	0.214286	0.176471	0.065534	11	4	4	3	6	19	10	35	0.666667	0.210526	0.3	0.314286
T3_-3_065_S1	S1T3	S1	T3	T3_-3	7	2013	B	-3	4	27	8	-1	E	27	412	5	21	1	56	339	17	0.0619469	0.0892857	0.0588235	0.065534	8	3	4	1	6	19	10	35	0.5	0.210526	0.1	0.228571
T3_0_069_S1	S1T3	S1	T3	T3_0	7	2013	B	0	4	78	12	1	E	78	412	13	62	3	56	339	17	0.182891	0.232143	0.176471	0.18932	12	4	5	3	6	19	10	35	0.666667	0.263158	0.3	0.342857
T3_3_073_S1	S1T3	S1	T3	T3_3	7	2013	B	3	4	101	15	1	E	101	412	3	91	7	56	339	17	0.268437	0.0535714	0.411765	0.245146	15	1	11	3	6	19	10	35	0.166667	0.578947	0.3	0.428571
T3_10_077_S1	S1T3	S1	T3	T3_10	7	2013	B	10	4	88	16	1	O	88	412	2	86	0	56	339	17	0.253687	0.0357143	0	0.213592	16	2	14	0	6	19	10	35	0.333333	0.736842	0	0.457143
T3_20_081_S1	S1T3	S1	T3	T3_20	7	2013	B	20	4	58	10	1	O	58	412	0	56	2	56	339	17	0.165192	0	0.117647	0.140777	10	0	9	1	6	19	10	35	0	0.473684	0.1	0.285714
T4_-20_085_S1	S1T4	S1	T4	T4_-20	7	2013	B	-20	4	35	10	-1	F	35	666	18	12	5	61	582	23	0.0206186	0.295082	0.217391	0.0525526	10	5	3	2	7	24	6	37	0.714286	0.125	0.333333	0.27027
T4_-10_089_S1	S1T4	S1	T4	T4_-10	7	2013	B	-10	4	76	17	-1	F	76	666	21	46	9	61	582	23	0.0790378	0.344262	0.391304	0.114114	17	4	9	4	7	24	6	37	0.571429	0.375	0.666667	0.459459
T4_-3_093_S1	S1T4	S1	T4	T4_-3	7	2013	B	-3	4	70	18	-1	E	70	666	14	54	2	61	582	23	0.0927835	0.229508	0.0869565	0.105105	18	5	12	1	7	24	6	37	0.714286	0.5	0.166667	0.486486
T4_0_097_S1	S1T4	S1	T4	T4_0	7	2013	B	0	4	125	19	1	E	125	666	7	115	3	61	582	23	0.197595	0.114754	0.130435	0.187688	19	3	15	1	7	24	6	37	0.428571	0.625	0.166667	0.513514
T4_3_101_S1	S1T4	S1	T4	T4_3	7	2013	B	3	4	94	9	1	E	94	666	1	93	0	61	582	23	0.159794	0.0163934	0	0.141141	9	1	8	0	7	24	6	37	0.142857	0.333333	0	0.243243
T4_10_105_S1	S1T4	S1	T4	T4_10	7	2013	B	10	4	108	9	1	O	108	666	0	107	1	61	582	23	0.183849	0	0.0434783	0.162162	9	0	8	1	7	24	6	37	0	0.333333	0.166667	0.243243
T4_20_109_S1	S1T4	S1	T4	T4_20	7	2013	B	20	4	158	11	1	O	158	666	0	155	3	61	582	23	0.266323	0	0.130435	0.237237	11	0	9	2	7	24	6	37	0	0.375	0.333333	0.297297
T1_-20_001_S2	S2T1	S2	T1	T1_-20	8	2013	A	-20	3	9	5	-1	F	9	376	6.66667	5.33333	0	16.6667	373.333	6	0.0142857	0.4	0	0.0239362	5	2	3	0	3	23	3	29	0.666667	0.130435	0	0.172414
T1_-10_005_S2	S2T1	S2	T1	T1_-10	8	2013	A	-10	2	8	3	-1	F	8	376	8	8	0	16.6667	373.333	6	0.0214286	0.48	0	0.0212766	3	2	1	0	3	23	3	29	0.666667	0.0434783	0	0.103448
T1_-3_009_S2	S2T1	S2	T1	T1_-3	8	2013	A	-3	2	9	7	-1	E	9	376	0	16	2	16.6667	373.333	6	0.0428571	0	0.333333	0.0239362	7	0	6	1	3	23	3	29	0	0.26087	0.333333	0.241379
T1_0_013_S2	S2T1	S2	T1	T1_0	8	2013	A	0	4	83	16	1	E	83	376	1	82	0	16.6667	373.333	6	0.219643	0.06	0	0.220745	16	1	15	0	3	23	3	29	0.333333	0.652174	0	0.551724
T1_3_017_S2	S2T1	S2	T1	T1_3	8	2013	A	3	4	54	15	1	E	54	376	0	52	2	16.6667	373.333	6	0.139286	0	0.333333	0.143617	15	0	13	2	3	23	3	29	0	0.565217	0.666667	0.517241
T1_10_021_S2	S2T1	S2	T1	T1_10	8	2013	A	10	4	77	15	1	O	77	376	0	75	2	16.6667	373.333	6	0.200893	0	0.333333	0.204787	15	0	13	2	3	23	3	29	0	0.565217	0.666667	0.517241
T1_20_025_S2	S2T1	S2	T1	T1_20	8	2013	A	20	4	136	16	1	O	136	376	1	135	0	16.6667	373.333	6	0.361607	0.06	0	0.361702	16	1	15	0	3	23	3	29	0.333333	0.652174	0	0.551724
T2_-20_029_S2	S2T2	S2	T2	T2_-20	8	2013	A	-20	4	52	7	-1	F	52	438	38	14	0	99	312	27	0.0448718	0.383838	0	0.118721	7	4	3	0	5	19	5	29	0.8	0.157895	0	0.241379
T2_-10_033_S2	S2T2	S2	T2	T2_-10	8	2013	A	-10	4	51	11	-1	F	51	438	23	25	3	99	312	27	0.0801282	0.232323	0.111111	0.116438	11	3	6	2	5	19	5	29	0.6	0.315789	0.4	0.37931
T2_-3_037_S2	S2T2	S2	T2	T2_-3	8	2013	A	-3	4	69	8	-1	E	69	438	25	23	21	99	312	27	0.0737179	0.252525	0.777778	0.157534	8	2	4	2	5	19	5	29	0.4	0.210526	0.4	0.275862
T2_0_041_S2	S2T2	S2	T2	T2_0	8	2013	A	0	4	106	17	1	E	106	438	11	93	2	99	312	27	0.298077	0.111111	0.0740741	0.242009	17	4	11	2	5	19	5	29	0.8	0.578947	0.4	0.586207
T2_20_053_S2	S2T2	S2	T2	T2_20	8	2013	A	20	4	160	18	1	O	160	438	2	157	1	99	312	27	0.503205	0.020202	0.037037	0.365297	18	1	16	1	5	19	5	29	0.2	0.842105	0.2	0.62069
T3_-20_057_S2	S2T3	S2	T3	T3_-20	8	2013	B	-20	4	36	8	-1	F	36	495	24	11	1	63.6667	440.333	17	0.0249811	0.376963	0.0588235	0.0727273	8	3	4	1	6	14	5	25	0.5	0.285714	0.2	0.32
T3_-10_061_S2	S2T3	S2	T3	T3_-10	8	2013	B	-10	4	29	9	-1	F	29	495	7	18	4	63.6667	440.333	17	0.0408781	0.109948	0.235294	0.0585859	9	3	4	2	6	14	5	25	0.5	0.285714	0.4	0.36
T3_-3_065_S2	S2T3	S2	T3	T3_-3	8	2013	B	-3	3	19	5	-1	E	19	495	2.66667	22.6667	0	63.6667	440.333	17	0.0514762	0.0418848	0	0.0383838	5	2	3	0	6	14	5	25	0.333333	0.214286	0	0.2
T3_0_069_S2	S2T3	S2	T3	T3_0	8	2013	B	0	4	55	12	1	E	55	495	16	37	2	63.6667	440.333	17	0.0840273	0.251309	0.117647	0.111111	12	4	6	2	6	14	5	25	0.666667	0.428571	0.4	0.48
T3_3_073_S2	S2T3	S2	T3	T3_3	8	2013	B	3	4	152	16	1	E	152	495	12	131	9	63.6667	440.333	17	0.297502	0.188482	0.529412	0.307071	16	1	12	3	6	14	5	25	0.166667	0.857143	0.6	0.64
T3_10_077_S2	S2T3	S2	T3	T3_10	8	2013	B	10	4	145	14	1	O	145	495	2	142	1	63.6667	440.333	17	0.322483	0.0314136	0.0588235	0.292929	14	2	11	1	6	14	5	25	0.333333	0.785714	0.2	0.56
T3_20_081_S2	S2T3	S2	T3	T3_20	8	2013	B	20	3	59	6	1	O	59	495	0	78.6667	0	63.6667	440.333	17	0.178653	0	0	0.119192	6	0	6	0	6	14	5	25	0	0.428571	0	0.24
T4_-20_085_S2	S2T4	S2	T4	T4_-20	8	2013	B	-20	4	29	10	-1	F	29	565	17	9	3	47.3333	563.333	13.6667	0.0159763	0.359155	0.219512	0.0513274	10	4	4	2	4	18	5	27	1	0.222222	0.4	0.37037
T4_-10_089_S2	S2T4	S2	T4	T4_-10	8	2013	B	-10	3	30	7	-1	F	30	565	20	18.6667	1.33333	47.3333	563.333	13.6667	0.0331361	0.422535	0.097561	0.0530973	7	3	3	1	4	18	5	27	0.75	0.166667	0.2	0.259259
T4_-3_093_S2	S2T4	S2	T4	T4_-3	8	2013	B	-3	4	46	12	-1	E	46	565	6	36	4	47.3333	563.333	13.6667	0.0639053	0.126761	0.292683	0.0814159	12	1	8	3	4	18	5	27	0.25	0.444444	0.6	0.444444
T4_0_097_S2	S2T4	S2	T4	T4_0	8	2013	B	0	4	67	12	1	E	67	565	3	61	3	47.3333	563.333	13.6667	0.108284	0.0633803	0.219512	0.118584	12	1	9	2	4	18	5	27	0.25	0.5	0.4	0.444444
T4_3_101_S2	S2T4	S2	T4	T4_3	8	2013	B	3	4	85	10	1	E	85	565	0	84	1	47.3333	563.333	13.6667	0.149112	0	0.0731707	0.150442	10	0	9	1	4	18	5	27	0	0.5	0.2	0.37037
T4_10_105_S2	S2T4	S2	T4	T4_10	8	2013	B	10	3	148	11	1	O	148	565	1.33333	194.667	1.33333	47.3333	563.333	13.6667	0.345562	0.028169	0.097561	0.261947	11	1	9	1	4	18	5	27	0.25	0.5	0.2	0.407407
T4_20_109_S2	S2T4	S2	T4	T4_20	8	2013	B	20	4	160	11	1	O	160	565	0	160	0	47.3333	563.333	13.6667	0.284024	0	0	0.283186	11	0	11	0	4	18	5	27	0	0.611111	0	0.407407
T1_-20_001_S3	S3T1	S3	T1	T1_-20	10	2013	A	-20	4	1	1	-1	F	1	261	0	1	0	0	260	1	0.00384615	0	0	0.00383142	1	0	1	0	0	13	1	14	0	0.0769231	0	0.0714286
T1_-10_005_S3	S3T1	S3	T1	T1_-10	10	2013	A	-10	4	0	0	-1	F	0	261	0	0	0	0	260	1	0	0	0	0	0	0	0	0	0	13	1	14	0	0	0	0
T1_-3_009_S3	S3T1	S3	T1	T1_-3	10	2013	A	-3	4	19	6	-1	E	19	261	0	19	0	0	260	1	0.0730769	0	0	0.0727969	6	0	6	0	0	13	1	14	0	0.461538	0	0.428571
T1_0_013_S3	S3T1	S3	T1	T1_0	10	2013	A	0	4	35	7	1	E	35	261	0	34	1	0	260	1	0.130769	0	1	0.1341	7	0	6	1	0	13	1	14	0	0.461538	1	0.5
T1_3_017_S3	S3T1	S3	T1	T1_3	10	2013	A	3	4	59	5	1	E	59	261	0	59	0	0	260	1	0.226923	0	0	0.226054	5	0	5	0	0	13	1	14	0	0.384615	0	0.357143
T1_10_021_S3	S3T1	S3	T1	T1_10	10	2013	A	10	4	55	8	1	O	55	261	0	55	0	0	260	1	0.211538	0	0	0.210728	8	0	8	0	0	13	1	14	0	0.615385	0	0.571429
T1_20_025_S3	S3T1	S3	T1	T1_20	10	2013	A	20	4	92	8	1	O	92	261	0	92	0	0	260	1	0.353846	0	0	0.35249	8	0	8	0	0	13	1	14	0	0.615385	0	0.571429
T2_-20_029_S3	S3T2	S3	T2	T2_-20	10	2013	A	-20	4	12	5	-1	F	12	128	12	0	0	25	98	5	0	0.48	0	0.09375	5	5	0	0	5	13	2	20	1	0	0	0.25
T2_-10_033_S3	S3T2	S3	T2	T2_-10	10	2013	A	-10	4	11	6	-1	F	11	128	9	1	1	25	98	5	0.0102041	0.36	0.2	0.0859375	6	4	1	1	5	13	2	20	0.8	0.0769231	0.5	0.3
T2_-3_037_S3	S3T2	S3	T2	T2_-3	10	2013	A	-3	4	4	4	-1	E	4	128	0	3	1	25	98	5	0.0306122	0	0.2	0.03125	4	0	3	1	5	13	2	20	0	0.230769	0.5	0.2
T2_0_041_S3	S3T2	S3	T2	T2_0	10	2013	A	0	4	27	12	1	E	27	128	3	22	2	25	98	5	0.22449	0.12	0.4	0.210938	12	3	7	2	5	13	2	20	0.6	0.538462	1	0.6
T2_3_045_S3	S3T2	S3	T2	T2_3	10	2013	A	3	4	13	4	1	E	13	128	0	12	1	25	98	5	0.122449	0	0.2	0.101562	4	0	3	1	5	13	2	20	0	0.230769	0.5	0.2
T2_10_049_S3	S3T2	S3	T2	T2_10	10	2013	A	10	4	16	6	1	O	16	128	1	15	0	25	98	5	0.153061	0.04	0	0.125	6	1	5	0	5	13	2	20	0.2	0.384615	0	0.3
T2_20_053_S3	S3T2	S3	T2	T2_20	10	2013	A	20	4	45	7	1	O	45	128	0	45	0	25	98	5	0.459184	0	0	0.351562	7	0	7	0	5	13	2	20	0	0.538462	0	0.35
T3_-20_057_S3	S3T3	S3	T3	T3_-20	10	2013	B	-20	4	3	3	-1	F	3	103	1	2	0	9	82	12	0.0243902	0.111111	0	0.0291262	3	1	2	0	3	10	3	16	0.333333	0.2	0	0.1875
T3_-10_061_S3	S3T3	S3	T3	T3_-10	10	2013	B	-10	4	5	4	-1	F	5	103	3	2	0	9	82	12	0.0243902	0.333333	0	0.0485437	4	2	2	0	3	10	3	16	0.666667	0.2	0	0.25
T3_-3_065_S3	S3T3	S3	T3	T3_-3	10	2013	B	-3	4	14	9	-1	E	14	103	2	7	5	9	82	12	0.0853659	0.222222	0.416667	0.135922	9	2	4	3	3	10	3	16	0.666667	0.4	1	0.5625
T3_0_069_S3	S3T3	S3	T3	T3_0	10	2013	B	0	4	14	9	1	E	14	103	3	5	6	9	82	12	0.0609756	0.333333	0.5	0.135922	9	2	5	2	3	10	3	16	0.666667	0.5	0.666667	0.5625
T3_3_073_S3	S3T3	S3	T3	T3_3	10	2013	B	3	4	27	3	1	E	27	103	0	27	0	9	82	12	0.329268	0	0	0.262136	3	0	3	0	3	10	3	16	0	0.3	0	0.1875
T3_10_077_S3	S3T3	S3	T3	T3_10	10	2013	B	10	4	20	5	1	O	20	103	0	19	1	9	82	12	0.231707	0	0.0833333	0.194175	5	0	4	1	3	10	3	16	0	0.4	0.333333	0.3125
T3_-20_081_S3	S3T3	S3	T3	T3_20	10	2013	B	20	4	20	6	1	O	20	103	0	20	0	9	82	12	0.243902	0	0	0.194175	6	0	6	0	3	10	3	16	0	0.6	0	0.375
T4_-20_085_S3	S3T4	S3	T4	T4_-20	10	2013	B	-20	4	8	6	-1	F	8	158	6	1	1	17	135	6	0.00740741	0.352941	0.166667	0.0506329	6	4	1	1	5	15	2	22	0.8	0.0666667	0.5	0.272727
T4_-10_089_S3	S3T4	S3	T4	T4_-10	10	2013	B	-10	4	10	4	-1	F	10	158	8	2	0	17	135	6	0.0148148	0.470588	0	0.0632911	4	2	2	0	5	15	2	22	0.4	0.133333	0	0.181818
T4_-3_093_S3	S3T4	S3	T4	T4_-3	10	2013	B	-3	4	9	4	-1	E	9	158	0	7	2	17	135	6	0.0518519	0	0.333333	0.056962	4	0	3	1	5	15	2	22	0	0.2	0.5	0.181818
T4_0_097_S3	S3T4	S3	T4	T4_0	10	2013	B	0	4	44	10	1	E	44	158	1	42	1	17	135	6	0.311111	0.0588235	0.166667	0.278481	10	1	8	1	5	15	2	22	0.2	0.533333	0.5	0.454545
T4_3_101_S3	S3T4	S3	T4	T4_3	10	2013	B	3	4	37	13	1	E	37	158	2	35	0	17	135	6	0.259259	0.117647	0	0.234177	13	2	11	0	5	15	2	22	0.4	0.733333	0	0.590909
T4_10_105_S3	S3T4	S3	T4	T4_10	10	2013	B	10	4	25	10	1	O	25	158	0	24	1	17	135	6	0.177778	0	0.166667	0.158228	10	0	9	1	5	15	2	22	0	0.6	0.5	0.454545
T4_20_109_S3	S3T4	S3	T4	T4_20	10	2013	B	20	4	25	9	1	O	25	158	0	24	1	17	135	6	0.177778	0	0.166667	0.158228	9	0	8	1	5	15	2	22	0	0.533333	0.5	0.409091
T1_-20_001_S4	S4T1	S4	T1	T1_-20	4	2014	A	-20	4	25	14	-1	F	25	327	7	9	9	14	277	36	0.032491	0.5	0.25	0.0764526	14	2	8	4	3	24	5	32	0.666667	0.333333	0.8	0.4375
T1_-10_005_S4	S4T1	S4	T1	T1_-10	4	2014	A	-10	4	21	13	-1	F	21	327	3	8	10	14	277	36	0.0288809	0.214286	0.277778	0.0642202	13	2	6	5	3	24	5	32	0.666667	0.25	1	0.40625
T1_-3_009_S4	S4T1	S4	T1	T1_-3	4	2014	A	-3	4	34	13	-1	E	34	327	2	25	7	14	277	36	0.0902527	0.142857	0.194444	0.103976	13	1	9	3	3	24	5	32	0.333333	0.375	0.6	0.40625
T1_0_013_S4	S4T1	S4	T1	T1_0	4	2014	A	0	4	67	15	1	E	67	327	2	62	3	14	277	36	0.223827	0.142857	0.0833333	0.204893	15	1	12	2	3	24	5	32	0.333333	0.5	0.4	0.46875
T1_3_017_S4	S4T1	S4	T1	T1_3	4	2014	A	3	4	89	17	1	E	89	327	0	86	3	14	277	36	0.310469	0	0.0833333	0.272171	17	0	15	2	3	24	5	32	0	0.625	0.4	0.53125
T1_10_021_S4	S4T1	S4	T1	T1_10	4	2014	A	10	4	36	13	1	O	36	327	0	34	2	14	277	36	0.122744	0	0.0555556	0.110092	13	0	11	2	3	24	5	32	0	0.458333	0.4	0.40625
T1_20_025_S4	S4T1	S4	T1	T1_20	4	2014	A	20	4	55	16	1	O	55	327	0	53	2	14	277	36	0.191336	0	0.0555556	0.168196	16	0	14	2	3	24	5	32	0	0.583333	0.4	0.5
T2_-20_029_S4	S4T2	S4	T2	T2_-20	4	2014	A	-20	4	64	10	-1	F	64	394	41	5	18	87	237	70	0.021097	0.471264	0.257143	0.162437	10	3	3	4	6	18	4	28	0.5	0.166667	1	0.357143
T2_-10_033_S4	S4T2	S4	T2	T2_-10	4	2014	A	-10	4	44	11	-1	F	44	394	30	3	11	87	237	70	0.0126582	0.344828	0.157143	0.111675	11	5	3	3	6	18	4	28	0.833333	0.166667	0.75	0.392857
T2_-3_037_S4	S4T2	S4	T2	T2_-3	4	2014	A	-3	4	8	5	-1	E	8	394	5	1	2	87	237	70	0.00421941	0.0574713	0.0285714	0.0203046	5	3	1	1	6	18	4	28	0.5	0.0555556	0.25	0.178571
T2_0_041_S4	S4T2	S4	T2	T2_0	4	2014	A	0	4	94	11	1	E	94	394	3	72	19	87	237	70	0.303797	0.0344828	0.271429	0.238579	11	2	7	2	6	18	4	28	0.333333	0.388889	0.5	0.392857
T2_3_045_S4	S4T2	S4	T2	T2_3	4	2014	A	3	4	117	14	1	E	117	394	5	94	18	87	237	70	0.396624	0.0574713	0.257143	0.296954	14	2	10	2	6	18	4	28	0.333333	0.555556	0.5	0.5
T2_10_049_S4	S4T2	S4	T2	T2_10	4	2014	A	10	4	43	11	1	O	43	394	1	41	1	87	237	70	0.172996	0.0114943	0.0142857	0.109137	11	1	9	1	6	18	4	28	0.166667	0.5	0.25	0.392857
T2_20_053_S4	S4T2	S4	T2	T2_20	4	2014	A	20	4	24	13	1	O	24	394	2	21	1	87	237	70	0.0886076	0.0229885	0.0142857	0.0609137	13	1	11	1	6	18	4	28	0.166667	0.611111	0.25	0.464286
T3_-20_057_S4	S4T3	S4	T3	T3_-20	4	2014	B	-20	4	7	7	-1	F	7	252	0	3	4	39	150	63	0.02	0	0.0634921	0.0277778	7	0	3	4	3	17	7	27	0	0.176471	0.571429	0.259259
T3_-10_061_S4	S4T3	S4	T3	T3_-10	4	2014	B	-10	4	10	6	-1	F	10	252	3	1	6	39	150	63	0.00666667	0.0769231	0.0952381	0.0396825	6	2	1	3	3	17	7	27	0.666667	0.0588235	0.428571	0.222222
T3_-3_065_S4	S4T3	S4	T3	T3_-3	4	2014	B	-3	4	17	9	-1	E	17	252	3	6	8	39	150	63	0.04	0.0769231	0.126984	0.0674603	9	2	4	3	3	17	7	27	0.666667	0.235294	0.428571	0.333333
T3_0_069_S4	S4T3	S4	T3	T3_0	4	2014	B	0	4	77	16	1	E	77	252	31	28	18	39	150	63	0.186667	0.794872	0.285714	0.305556	16	3	10	3	3	17	7	27	1	0.588235	0.428571	0.592593
T3_3_073_S4	S4T3	S4	T3	T3_3	4	2014	B	3	4	50	11	1	E	50	252	1	27	22	39	150	63	0.18	0.025641	0.349206	0.198413	11	1	8	2	3	17	7	27	0.333333	0.470588	0.285714	0.407407
T3_10_077_S4	S4T3	S4	T3	T3_10	4	2014	B	10	4	53	13	1	O	53	252	0	51	2	39	150	63	0.34	0	0.031746	0.210317	13	0	12	1	3	17	7	27	0	0.705882	0.142857	0.481481
T3_-20_081_S4	S4T3	S4	T3	T3_20	4	2014	B	20	4	38	11	1	O	38	252	1	34	3	39	150	63	0.226667	0.025641	0.047619	0.150794	11	1	8	2	3	17	7	27	0.333333	0.470588	0.285714	0.407407
T4_-20_085_S4	S4T4	S4	T4	T4_-20	4	2014	B	-20	4	14	7	-1	F	14	665	2	4	8	29	549	87	0.00728597	0.0689655	0.091954	0.0210526	7	1	4	2	3	17	7	27	0.333333	0.235294	0.285714	0.259259
T4_-10_089_S4	S4T4	S4	T4	T4_-10	4	2014	B	-10	4	76	15	-1	F	76	665	4	56	16	29	549	87	0.102004	0.137931	0.183908	0.114286	15	1	11	3	3	17	7	27	0.333333	0.647059	0.428571	0.555556
T4_-3_093_S4	S4T4	S4	T4	T4_-3	4	2014	B	-3	4	90	18	-1	E	90	665	17	45	28	29	549	87	0.0819672	0.586207	0.321839	0.135338	18	3	9	6	3	17	7	27	1	0.529412	0.857143	0.666667
T4_0_097_S4	S4T4	S4	T4	T4_0	4	2014	B	0	4	172	16	1	E	172	665	6	149	17	29	549	87	0.271403	0.206897	0.195402	0.258647	16	1	12	3	3	17	7	27	0.333333	0.705882	0.428571	0.592593
T4_3_101_S4	S4T4	S4	T4	T4_3	4	2014	B	3	4	132	13	1	E	132	665	0	127	5	29	549	87	0.23133	0	0.0574713	0.198496	13	0	10	3	3	17	7	27	0	0.588235	0.428571	0.481481
T4_10_105_S4	S4T4	S4	T4	T4_10	4	2014	B	10	4	94	13	1	O	94	665	0	89	5	29	549	87	0.162113	0	0.0574713	0.141353	13	0	10	3	3	17	7	27	0	0.588235	0.428571	0.481481
T4_20_109_S4	S4T4	S4	T4	T4_20	4	2014	B	20	4	87	10	1	O	87	665	0	79	8	29	549	87	0.143898	0	0.091954	0.130827	10	0	9	1	3	17	7	27	0	0.529412	0.142857	0.37037
T1_-20_001_S5	S5T1	S5	T1	T1_-20	5	2014	A	-20	4	15	6	-1	F	15	183	10	2	3	21	135	27	0.0148148	0.47619	0.111111	0.0819672	6	3	2	1	6	21	6	33	0.5	0.0952381	0.166667	0.181818
T1_-10_005_S5	S5T1	S5	T1	T1_-10	5	2014	A	-10	4	15	7	-1	F	15	183	9	1	5	21	135	27	0.00740741	0.428571	0.185185	0.0819672	7	3	1	3	6	21	6	33	0.5	0.047619	0.5	0.212121
T1_-3_009_S5	S5T1	S5	T1	T1_-3	5	2014	A	-3	4	18	9	-1	E	18	183	0	17	1	21	135	27	0.125926	0	0.037037	0.0983607	9	0	8	1	6	21	6	33	0	0.380952	0.166667	0.272727
T1_0_013_S5	S5T1	S5	T1	T1_0	5	2014	A	0	4	45	16	1	E	45	183	2	33	10	21	135	27	0.244444	0.0952381	0.37037	0.245902	16	2	10	4	6	21	6	33	0.333333	0.47619	0.666667	0.484848
T1_3_017_S5	S5T1	S5	T1	T1_3	5	2014	A	3	4	26	11	1	E	26	183	0	25	1	21	135	27	0.185185	0	0.037037	0.142077	11	0	10	1	6	21	6	33	0	0.47619	0.166667	0.333333
T1_10_021_S5	S5T1	S5	T1	T1_10	5	2014	A	10	4	41	14	1	O	41	183	0	36	5	21	135	27	0.266667	0	0.185185	0.224044	14	0	11	3	6	21	6	33	0	0.52381	0.5	0.424242
T1_20_025_S5	S5T1	S5	T1	T1_20	5	2014	A	20	4	23	15	1	O	23	183	0	21	2	21	135	27	0.155556	0	0.0740741	0.125683	15	0	13	2	6	21	6	33	0	0.619048	0.333333	0.454545
T2_-20_029_S5	S5T2	S5	T2	T2_-20	5	2014	A	-20	4	52	11	-1	F	52	296	43	7	2	158	60	78	0.116667	0.272152	0.025641	0.175676	11	5	4	2	6	16	8	30	0.833333	0.25	0.25	0.366667
T2_-10_033_S5	S5T2	S5	T2	T2_-10	5	2014	A	-10	4	68	12	-1	F	68	296	58	4	6	158	60	78	0.0666667	0.367089	0.0769231	0.22973	12	6	2	4	6	16	8	30	1	0.125	0.5	0.4
T2_-3_037_S5	S5T2	S5	T2	T2_-3	5	2014	A	-3	4	44	9	-1	E	44	296	37	3	4	158	60	78	0.05	0.234177	0.0512821	0.148649	9	5	2	2	6	16	8	30	0.833333	0.125	0.25	0.3
T2_0_041_S5	S5T2	S5	T2	T2_0	5	2014	A	0	4	70	19	1	E	70	296	15	12	43	158	60	78	0.2	0.0949367	0.551282	0.236486	19	6	7	6	6	16	8	30	1	0.4375	0.75	0.633333
T2_3_045_S5	S5T2	S5	T2	T2_3	5	2014	A	3	4	24	12	1	E	24	296	2	8	14	158	60	78	0.133333	0.0126582	0.179487	0.0810811	12	2	7	3	6	16	8	30	0.333333	0.4375	0.375	0.4
T2_10_049_S5	S5T2	S5	T2	T2_10	5	2014	A	10	4	8	7	1	O	8	296	1	4	3	158	60	78	0.0666667	0.00632911	0.0384615	0.027027	7	1	4	2	6	16	8	30	0.166667	0.25	0.25	0.233333
T2_20_053_S5	S5T2	S5	T2	T2_20	5	2014	A	20	4	30	15	1	O	30	296	2	22	6	158	60	78	0.366667	0.0126582	0.0769231	0.101351	15	2	8	5	6	16	8	30	0.333333	0.5	0.625	0.5
T3_-20_057_S5	S5T3	S5	T3	T3_-20	5	2014	B	-20	4	21	8	-1	F	21	792	12	9	0	81	619	92	0.0145396	0.148148	0	0.0265152	8	4	4	0	8	24	9	41	0.5	0.166667	0	0.195122
T3_-10_061_S5	S5T3	S5	T3	T3_-10	5	2014	B	-10	4	23	11	-1	F	23	792	11	6	6	81	619	92	0.00969305	0.135802	0.0652174	0.0290404	11	4	4	3	8	24	9	41	0.5	0.166667	0.333333	0.268293
T3_-3_065_S5	S5T3	S5	T3	T3_-3	5	2014	B	-3	4	47	17	-1	E	47	792	21	20	6	81	619	92	0.0323102	0.259259	0.0652174	0.0593434	17	5	8	4	8	24	9	41	0.625	0.333333	0.444444	0.414634
T3_0_069_S5	S5T3	S5	T3	T3_0	5	2014	B	0	4	82	22	1	E	82	792	30	40	12	81	619	92	0.0646204	0.37037	0.130435	0.103535	22	6	11	5	8	24	9	41	0.75	0.458333	0.555556	0.536585
T3_3_073_S5	S5T3	S5	T3	T3_3	5	2014	B	3	4	170	21	1	E	170	792	6	101	63	81	619	92	0.163166	0.0740741	0.684783	0.214646	21	4	14	3	8	24	9	41	0.5	0.583333	0.333333	0.512195
T3_10_077_S5	S5T3	S5	T3	T3_10	5	2014	B	10	4	284	16	1	O	284	792	1	281	2	81	619	92	0.453958	0.0123457	0.0217391	0.358586	16	1	13	2	8	24	9	41	0.125	0.541667	0.222222	0.390244
T3_-20_081_S5	S5T3	S5	T3	T3_20	5	2014	B	20	4	165	13	1	O	165	792	0	162	3	81	619	92	0.261712	0	0.0326087	0.208333	13	0	11	2	8	24	9	41	0	0.458333	0.222222	0.317073
T4_-20_085_S5	S5T4	S5	T4	T4_-20	5	2014	B	-20	4	18	7	-1	F	18	758	7	5	6	50	672	36	0.00744048	0.14	0.166667	0.0237467	7	2	2	3	5	23	10	38	0.4	0.0869565	0.3	0.184211
T4_-10_089_S5	S5T4	S5	T4	T4_-10	5	2014	B	-10	4	26	8	-1	F	26	758	12	11	3	50	672	36	0.016369	0.24	0.0833333	0.0343008	8	3	3	2	5	23	10	38	0.6	0.130435	0.2	0.210526
T4_-3_093_S5	S5T4	S5	T4	T4_-3	5	2014	B	-3	4	32	15	-1	E	32	758	13	14	5	50	672	36	0.0208333	0.26	0.138889	0.0422164	15	4	8	3	5	23	10	38	0.8	0.347826	0.3	0.394737
T4_0_097_S5	S5T4	S5	T4	T4_0	5	2014	B	0	4	183	20	1	E	183	758	16	156	11	50	672	36	0.232143	0.32	0.305556	0.241425	20	1	15	4	5	23	10	38	0.2	0.652174	0.4	0.526316
T4_3_101_S5	S5T4	S5	T4	T4_3	5	2014	B	3	4	186	21	1	E	186	758	2	182	2	50	672	36	0.270833	0.04	0.0555556	0.245383	21	2	17	2	5	23	10	38	0.4	0.73913	0.2	0.552632
T4_10_105_S5	S5T4	S5	T4	T4_10	5	2014	B	10	4	134	13	1	O	134	758	0	134	0	50	672	36	0.199405	0	0	0.176781	13	0	13	0	5	23	10	38	0	0.565217	0	0.342105
T4_20_109_S5	S5T4	S5	T4	T4_20	5	2014	B	20	4	179	14	1	O	179	758	0	170	9	50	672	36	0.252976	0	0.25	0.236148	14	0	10	4	5	23	10	38	0	0.434783	0.4	0.368421
